# Supplementary material for: Use of High-Frequency In-Home Monitoring Data May Reduce Sample Sizes Needed in Clinical Trials
Source: PLoS One. 2015 Sep 17;10(9):e0138095. doi: 10.1371/journal.pone.0138095 (PMC4574479; doi:10.1371/journal.pone.0138095)
Supplement: S2 Text — (XLSX) [file pone.0138095.s002.xlsx]

## Sheet: POWER.CMP_WEEKLY2_INC
Variable Name
cmp	computer usage in minutes
daily_cmp_10	the 10th percentile of computer usage for each subject
daily_cmp_20	the 20th percentile of computer usage for each subject
daily_cmp_30	the 30th percentile of computer usage for each subject
daily_cmp_40	the 40th percentile of computer usage for each subject
daily_cmp_50	the 50th percentile of computer usage for each subject
day	Day
entry	Entry Date
id	Subject ID
lastdate	Last Date
low10	Whether the subject's computer usage hit his/her 10th percentile
low20	Whether the subject's computer usage hit his/her 20th percentile
low30	Whether the subject's computer usage hit his/her 30th percentile
low40	Whether the subject's computer usage hit his/her 40th percentile
low50	Whether the subject's computer usage hit his/her 50th percentile
time	Time (in days)
uni_cdr	CDR group, 0=Normal and 1=MCI incidence
vstdateeval	Evaluation Date
week	Week (in days)

## Sheet: POWER.WS_WEEKLY2_INC
Variable Name
daily_ws_10	the 10 th percentile, daily_ws
daily_ws_20	the 20th percentile, daily_ws
daily_ws_30	the 30th percentile, daily_ws
daily_ws_40	the 40th percentile, daily_ws
daily_ws_50	the 50th percentile, daily_ws
day	Day
entry	Entry Date
id	Subject ID
lastdate	Last Date
low10	Whether the subject's walking speed hit his/her 10th percentile
low20	Whether the subject's walking speed hit his/her 20th percentile
low30	Whether the subject's walking speed hit his/her 30th percentile
low40	Whether the subject's walking speed hit his/her 40th percentile
low50	Whether the subject's walking speed hit his/her 50th percentile
time	Time (in days)
uni_cdr	CDR group, 0=Normal and 1=MCI incidence
vstdateeval	Evaluation Date
week	Week (in days)
ws	Walking Speed

## Sheet: POWER.WS_STD_WEEKLY2_INC
Variable Name
daily_ws_std_10	the 10 th percentile, daily_ws_std
daily_ws_std_20	the 20 th percentile, daily_ws_std
daily_ws_std_30	the 30 th percentile, daily_ws_std
daily_ws_std_40	the 40 th percentile, daily_ws_std
daily_ws_std_50	the 50 th percentile, daily_ws_std
daily_ws_std_60	the 60 th percentile, daily_ws_std
daily_ws_std_70	the 70 th percentile, daily_ws_std
daily_ws_std_80	the 80 th percentile, daily_ws_std
daily_ws_std_90	the 90 th percentile, daily_ws_std
day
entry
high50
high60
high70
high80
high90
id
lastdate
low10
low20
low30
low40
time
uni_cdr
vstdateeval
week
ws_std

## Sheet: POWER.WEEKLY_INC
Variable Name
cmp
id
inc_date
uni_cdr_inc
VnpLogmemI_A
ani_veg
vnpLMIIA_R_UDS
vstNPboston30_UDS
vstNPdigitspanB
vstNPdigitspanF
vstNPdigitsymb
vstNPtrails_A
vstNPtrails_B
vstdateeval
week
ws
